# Supplementary material for: The Role of hCG and Histamine in Emesis Gravidarum and Use of a Chewing Gum Containing Vitamin C as a Treatment Option: A Double-Blinded, Randomized, Controlled Trial
Source: J Clin Med. 2024 Aug 28;13(17):5099. doi: 10.3390/jcm13175099 (PMC11396101; doi:10.3390/jcm13175099)
Supplement: Supplementary file 1 [file jcm-13-05099-s001.zip]

Archive with 1 entries (1 files):
- jcm-3152693-supplementary.pdf
